# Supplementary material for: Aptasensor for the Detection of Moraxella catarrhalis Adhesin UspA2
Source: Bioengineering (Basel). 2023 Jan 31;10(2):178. doi: 10.3390/bioengineering10020178 (PMC9951875; doi:10.3390/bioengineering10020178)
Supplement: Supplementary file 1 [file bioengineering-10-00178-s001.zip]

Archive with 1 entries (1 files):
- bioengineering-2144966-SI.pdf
